# Supplementary material for: Mesenchymal stem cells proliferation and remote manipulation upon exposure to magnetic semiconductor nanoparticles
Source: Biotechnol Rep (Amst). 2020 Feb 11;25:e00435. doi: 10.1016/j.btre.2020.e00435 (PMC7025179; doi:10.1016/j.btre.2020.e00435)
Supplement: Supplementary file 1 [file mmc1.zip › Data Profile.xml]

<?xml version="1.0" encoding="UTF-8" standalone="no"?><data:data><datasets><author>tudor.braniste@cnstm.utm.md</author><type>0</type><dataset><value>1</value><reason>Data will be made available on request</reason><comments/></dataset></datasets></data:data>
